# Supplementary material for: Gut Bacteria Regulate the Pathogenesis of Huntington’s Disease in Drosophila Model
Source: Front Neurosci. 2022 Jun 2;16:902205. doi: 10.3389/fnins.2022.902205 (PMC9215115; doi:10.3389/fnins.2022.902205)
Supplement: Supplementary file 1 [file Data_Sheet_1.ZIP]

Archive with 19 entries (18 files):
- Stats.xlsx
- __MACOSX/
- __MACOSX/._Stats.xlsx
- Suppl. 1.tif
- __MACOSX/._Suppl. 1.tif
- Suppl. 2.tif
- __MACOSX/._Suppl. 2.tif
- Suppl. 3.tif
- __MACOSX/._Suppl. 3.tif
- Suppl. 6.tif
- __MACOSX/._Suppl. 6.tif
- Suppl. 7.tif
- __MACOSX/._Suppl. 7.tif
- Suppl. 8.tif
- __MACOSX/._Suppl. 8.tif
- Suppl.4.tif
- __MACOSX/._Suppl.4.tif
- Suppl.5.tif
- __MACOSX/._Suppl.5.tif
