# Supplementary material for: Gut Bacteria Regulate the Pathogenesis of Huntington’s Disease in Drosophila Model
Source: Front Neurosci. 2022 Jun 2;16:902205. doi: 10.3389/fnins.2022.902205 (PMC9215115; doi:10.3389/fnins.2022.902205)
Supplement: Supplementary file 1 [file Data_Sheet_1.ZIP › Stats.xlsx]

## Sheet: Sheet1
	2way ANOVA results
Figure 4A PS mut WT	ANOVA table	SS	DF	MS	F (DFn, DFd)	P value
	Time x Column Factor	10734	9	1192.67	F (9, 96) = 25.1640211640212	P<0.0001
	Time	31191	3	10397	F (2.72448892553524, 87.1836456171277) = 219.365079365079	P<0.0001
	Column Factor	30741	3	10247	F (3, 32) = 150.184902459712	P<0.0001
	Subject	2183.33	32	68.2292	F (32, 96) = 1.43956043956044	P=0.0899
	Residual	4550	96	47.3958
	2way ANOVA results
Figure 4B E.coli climbing	ANOVA table	SS	DF	MS	F (DFn, DFd)	P value
	Time x Column Factor	4048.89	8	506.111	F (8, 50) = 24.7554347826087	P<0.0001
	Time	14462.2	2	7231.11	F (1.81865062311990, 45.4662655779974) = 353.695652173913	P<0.0001
	Column Factor	4071.11	4	1017.78	F (4, 25) = 26.0227272727273	P<0.0001
	Subject	977.778	25	39.1111	F (25, 50) = 1.91304347826087	P=0.0255
	Residual	1022.22	50	20.4444
Figure 1E Da586 climbing	One way ANOVA results
	ANOVA table	SS	DF	MS	F (DFn, DFd)	P value
	Treatment (between columns)	10125	3	3375	F (3, 12) = 47.6470588235294	P<0.0001
	Residual (within columns)	850	12	70.8333
	Total	10975	15
Figure 1F Da586 survival	One way ANOVA results
	ANOVA table	SS	DF	MS	F (DFn, DFd)	P value
	Treatment (between columns)	7875	3	2625	F (3, 12) = 63.0000000000000	P<0.0001
	Residual (within columns)	500	12	41.6667
	Total	8375	15
Figure 5C	One way ANOVA results
	ANOVA table	SS	DF	MS	F (DFn, DFd)	P value
	Treatment (between columns)	1263.77	2	631.886	F (2, 12) = 35.8402844065613	P<0.0001
	Residual (within columns)	211.567	12	17.6306
	Total	1475.34	14
Figure 6A rif cro climbing	One way ANOVA results
	ANOVA table	SS	DF	MS	F (DFn, DFd)	P value
	Treatment (between columns)	4572.21	3	1524.07	F (3, 20) = 28.4867843006487	P<0.0001
	Residual (within columns)	1070.02	20	53.5009
	Total	5642.23	23
Figure 6B E.coli cro climbing	One way ANOVA results
	ANOVA table	SS	DF	MS	F (DFn, DFd)	P value
	Treatment (between columns)	4845.83	3	1615.28	F (3, 20) = 43.0740740740741	P<0.0001
	Residual (within columns)	750	20	37.5
	Total	5595.83	23
Supplementary figure 4 B	One way ANOVA results
	ANOVA table	SS	DF	MS	F (DFn, DFd)	P value
	Treatment (between columns)	15030.6	3	5010.19	F (3, 32) = 43.9918699186992	P<0.0001
	Residual (within columns)	3644.44	32	113.889
	Total	18675	35
Figure 1	Unpaired t test
	P value	0.0034
	P value summary	**
	Significantly different (P < 0.05)?	Yes
	One- or two-tailed P value?	Two-tailed
	t, df	t=6.23938261308867, df=4
Figure 7A	ANOVA table	SS	DF	MS	F (DFn, DFd)	P value
	Row Factor	562188	3	187396	F (3, 15) = 0.573924275768190	P=0.6409
	Column Factor	8.70419e+07	5	1.74084e+07	F (5, 15) = 53.3153487457579	P<0.0001
	Residual	4.89776e+06	15	326517
Figure 7B	ANOVA table	SS	DF	MS	F (DFn, DFd)	P value
	Row Factor	1.20712e+07	3	4.02372e+06	F (3, 15) = 3.82834879509867	P=0.0322
	Column Factor	1.01114e+09	5	2.02227e+08	F (5, 15) = 192.408165010915	P<0.0001
	Residual	1.57655e+07	15	1.05103e+06
Figure 4C	ANOVA table	SS	DF	MS	F (DFn, DFd)	P value
	Time x Column Factor	69.2	18	3.84444	F (18, 81) = 11.2826086956522	P<0.0001
	Time	408.8	9	45.4222	F (2.59144801481645, 23.3230321333481) = 133.304347826087	P<0.0001
	Column Factor	88.8	2	44.4	F (2, 9) = 24.3658536585366	P=0.0002
	Subject	16.4	9	1.82222	F (9, 81) = 5.34782608695653	P<0.0001
	Residual	27.6	81	0.340741
Figure 6C and D	ANOVA table	SS	DF	MS	F (DFn, DFd)	P value
	Time x Column Factor	143.5	18	7.971	F (18, 120) = 18.97	P<0.0001
	Time	1803	6	300.5	F (3.647, 72.93) = 715.1	P<0.0001
	Column Factor	356.7	3	118.9	F (3, 20) = 90.07	P<0.0001
	Subject	26.4	20	1.32	F (20, 120) = 3.142	P<0.0001
	Residual	50.43	120	0.4202
Supplementary figure 4	Source of Variation	% of total variation	P value	P value summary	Significant?
	genotype x gender	0.0148743	0.8715	ns	No
	genotype	79.2652	<0.0001	****	Yes
	gender	1.20482	0.1984	ns	No
	Subject	10.7095	0.3501	ns	No
	ANOVA table	SS	DF	MS	F (DFn, DFd)	P value
	genotype x gender	2.77778	1	2.77778	F (1, 16) = 0.0270270270270270	P=0.8715
	genotype	14802.8	1	14802.8	F (1, 16) = 144.027027027027	P<0.0001
	gender	225	1	225	F (1, 16) = 1.80000000000000	P=0.1984
	Subject	2000	16	125	F (16, 16) = 1.21621621621622	P=0.3501
	Residual	1644.44	16	102.778

## Sheet: Sheet2
	Supplementary table 1.
	Figure 1E	One way ANOVA results
		ANOVA table	SS	DF	MS	F (DFn, DFd)	P value
		Treatment (between columns)	10125	3	3375	F (3, 12) = 47.6470588235294	P<0.0001
		Residual (within columns)	850	12	70.8333
		Total	10975	15
	Figure 1F	One way ANOVA results
		ANOVA table	SS	DF	MS	F (DFn, DFd)	P value
		Treatment (between columns)	7875	3	2625	F (3, 12) = 63.0000000000000	P<0.0001
		Residual (within columns)	500	12	41.6667
		Total	8375	15
	Figure 4A	2way ANOVA results
		ANOVA table	SS	DF	MS	F (DFn, DFd)	P value
		Time (days) x Treatment	10734	9	1192.67	F (9, 96) = 25.1640211640212	P<0.0001
		Time (days)	31191	3	10397	F (2.72448892553524, 87.1836456171277) = 219.365079365079	P<0.0001
		Treatment	30741	3	10247	F (3, 32) = 150.184902459712	P<0.0001
		Subject	2183.33	32	68.2292	F (32, 96) = 1.43956043956044	P=0.0899
		Residual	4550	96	47.3958
	Figure 4B	2way ANOVA results
		ANOVA table	SS	DF	MS	F (DFn, DFd)	P value
		Time (days) x Treatment	4048.89	8	506.111	F (8, 50) = 24.7554347826087	P<0.0001
		Time (days)	14462.2	2	7231.11	F (1.81865062311990, 45.4662655779974) = 353.695652173913	P<0.0001
		Treatment	4071.11	4	1017.78	F (4, 25) = 26.0227272727273	P<0.0001
		Subject	977.778	25	39.1111	F (25, 50) = 1.91304347826087	P=0.0255
		Residual	1022.22	50	20.4444
	Figure 4C	2way ANOVA results
		ANOVA table	SS	DF	MS	F (DFn, DFd)	P value
		Time (days) x Treatment	69.2	18	3.84444	F (18, 81) = 11.2826086956522	P<0.0001
		Time (days)	408.8	9	45.4222	F (2.59144801481645, 23.3230321333481) = 133.304347826087	P<0.0001
		Treatment	88.8	2	44.4	F (2, 9) = 24.3658536585366	P=0.0002
		Subject	16.4	9	1.82222	F (9, 81) = 5.34782608695653	P<0.0001
		Residual	27.6	81	0.340741
	Figure 5C	One way ANOVA results
		ANOVA table	SS	DF	MS	F (DFn, DFd)	P value
		Treatment (between columns)	1263.77	2	631.886	F (2, 12) = 35.8402844065613	P<0.0001
		Residual (within columns)	211.567	12	17.6306
		Total	1475.34	14
	Figure 6A	One way ANOVA results
		ANOVA table	SS	DF	MS	F (DFn, DFd)	P value
		Treatment (between columns)	4572.21	3	1524.07	F (3, 20) = 28.4867843006487	P<0.0001
		Residual (within columns)	1070.02	20	53.5009
		Total	5642.23	23
	Figure 6B	One way ANOVA results
		ANOVA table	SS	DF	MS	F (DFn, DFd)	P value
		Treatment (between columns)	4845.83	3	1615.28	F (3, 20) = 43.0740740740741	P<0.0001
		Residual (within columns)	750	20	37.5
		Total	5595.83	23
	Figure 6C and D	2way ANOVA results
		ANOVA table	SS	DF	MS	F (DFn, DFd)	P value
		Time (days) x Treatment	143.5	18	7.971	F (18, 120) = 18.97	P<0.0001
		Time (days)	1803	6	300.5	F (3.647, 72.93) = 715.1	P<0.0001
		Treatment	356.7	3	118.9	F (3, 20) = 90.07	P<0.0001
		Subject	26.4	20	1.32	F (20, 120) = 3.142	P<0.0001
		Residual	50.43	120	0.4202
	Figure 7A	2way ANOVA results
		ANOVA table	SS	DF	MS	F (DFn, DFd)	P value
		Time (days) x Genotype (WT and Mutant HTT)	1.78191e+07	2	8.90954e+06	F (2, 12) = 22.6644501806480	P<0.0001
		Time (days)	3.86269e+07	2	1.93135e+07	F (1.12707884914535, 6.76247309487207) = 49.1303644828973	P=0.0002
		Genotype (WT and Mutant HTT)	3.05959e+07	1	3.05959e+07	F (1, 6) = 247.182892274769	P<0.0001
		Subject	742670	6	123778	F (6, 12) = 0.314872493522039	P=0.9170
		Residual	4.71728e+06	12	393106
	Figure 7B	2way ANOVA results
		ANOVA table	SS	DF	MS	F (DFn, DFd)	P value
		Time (days) x Genotype (WT and Mutant HTT)	250016611	2	1.25008e+08	F (2, 12) = 131.715006803945	P<0.0001
		Time (days)	478474731	2	2.39237e+08	F (1.42455082202722, 8.54730493216335) = 252.072461094118	P<0.0001
		Genotype (WT and Mutant HTT)	2.82646e+08	1	2.82646e+08	F (1, 6) = 103.107167427824	P<0.0001
		Subject	1.64477e+07	6	2.74128e+06	F (6, 12) = 2.88835161191774	P=0.0557
		Residual	1.1389e+07	12	949082
	Supplementary Figure 3A	2way ANOVA results
		ANOVA table	SS	DF	MS	F (DFn, DFd)	P value
		Treatment x Genotype (Da>Gal4, WT-HTT, Mutant HTT)	1031.11	8	128.889	F (8, 60) = 5.49763033175355	P<0.0001
		Treatment	1882.22	4	470.556	F (3.10770626832333, 46.6155940248499) = 20.0710900473934	P<0.0001
		Genotype (Da>Gal4, WT-HTT, Mutant HTT)	52735.6	2	26367.8	F (2, 15) = 404.965870307167	P<0.0001
		Subject	976.667	15	65.1111	F (15, 60) = 2.77725118483412	P=0.0026
		Residual	1406.67	60	23.4444
	Supplementary Figure 3B	2way ANOVA results
		ANOVA table	SS	DF	MS	F (DFn, DFd)	P value
		Genotype (WT-HTT and Mutant HTT) x Gender	2.77778	1	2.77778	F (1, 16) = 0.0270270270270270	P=0.8715
		Genotype (WT-HTT and Mutant HTT)	14802.8	1	14802.8	F (1, 16) = 144.027027027027	P<0.0001
		Gender	225	1	225	F (1, 16) = 1.80000000000000	P=0.1984
		Subject	2000	16	125	F (16, 16) = 1.21621621621622	P=0.3501
		Residual	1644.44	16	102.778

## Sheet: Sheet3
	Supplementary table 1.
	Figure 1E	One way ANOVA results
		ANOVA table	SS	DF	MS	F (DFn, DFd)	P value
		Treatment (between columns)	10125	3	3375	F (3, 12) = 47.65	P<0.0001
		Residual (within columns)	850	12	70.8333
		Total	10975	15
	Figure 1F	One way ANOVA results
		ANOVA table	SS	DF	MS	F (DFn, DFd)	P value
		Treatment (between columns)	7875	3	2625	F (3, 12) = 63.00	P<0.0001
		Residual (within columns)	500	12	41.6667
		Total	8375	15
	Figure 3A	2way ANOVA results
		ANOVA table	SS	DF	MS	F (DFn, DFd)	P value
		Time (days) x Treatment	10734	9	1192.67	F (9, 96) = 25.16	P<0.0001
		Time (days)	31191	3	10397	F (2.72, 87.18) = 219.36	P<0.0001
		Treatment	30741	3	10247	F (3, 32) = 150.18	P<0.0001
		Subject	2183.33	32	68.2292	F (32, 96) = 1.44	P=0.0899
		Residual	4550	96	47.3958
	Figure 3B	2way ANOVA results
		ANOVA table	SS	DF	MS	F (DFn, DFd)	P value
		Time (days) x Treatment	4048.89	8	506.111	F (8, 50) = 24.75	P<0.0001
		Time (days)	14462.2	2	7231.11	F (1.82, 45.47) = 353.70	P<0.0001
		Treatment	4071.11	4	1017.78	F (4, 25) = 26.02	P<0.0001
		Subject	977.778	25	39.1111	F (25, 50) = 1.91	P=0.0255
		Residual	1022.22	50	20.4444
	Figure 3C	2way ANOVA results
		ANOVA table	SS	DF	MS	F (DFn, DFd)	P value
		Time (days) x Treatment	69.2	18	3.84444	F (18, 81) = 11.28	P<0.0001
		Time (days)	408.8	9	45.4222	F (2.59, 23.32) = 133.304347826087	P<0.0001
		Treatment	88.8	2	44.4	F (2, 9) = 24.36	P=0.0002
		Subject	16.4	9	1.82222	F (9, 81) = 5.35	P<0.0001
		Residual	27.6	81	0.340741
	Figure 4C	One way ANOVA results
		ANOVA table	SS	DF	MS	F (DFn, DFd)	P value
		Treatment (between columns)	1263.77	2	631.886	F (2, 12) = 35.84	P<0.0001
		Residual (within columns)	211.567	12	17.6306
		Total	1475.34	14
	Figure 5A	One way ANOVA results
		ANOVA table	SS	DF	MS	F (DFn, DFd)	P value
		Treatment (between columns)	4572.21	3	1524.07	F (3, 20) = 28.49	P<0.0001
		Residual (within columns)	1070.02	20	53.5009
		Total	5642.23	23
	Figure 5B	One way ANOVA results
		ANOVA table	SS	DF	MS	F (DFn, DFd)	P value
		Treatment (between columns)	4845.83	3	1615.28	F (3, 20) = 43.07	P<0.0001
		Residual (within columns)	750	20	37.5
		Total	5595.83	23
	Figure 5C and D	2way ANOVA results
		ANOVA table	SS	DF	MS	F (DFn, DFd)	P value
		Time (days) x Treatment	143.5	18	7.971	F (18, 120) = 18.97	P<0.0001
		Time (days)	1803	6	300.5	F (3.647, 72.93) = 715.1	P<0.0001
		Treatment	356.7	3	118.9	F (3, 20) = 90.07	P<0.0001
		Subject	26.4	20	1.32	F (20, 120) = 3.142	P<0.0001
		Residual	50.43	120	0.4202
	Figure 6A	2way ANOVA results
		ANOVA table	SS	DF	MS	F (DFn, DFd)	P value
		Time (days) x Genotype (WT and Mutant HTT)	1.78191e+07	2	8.90954e+06	F (2, 12) = 22.67	P<0.0001
		Time (days)	3.86269e+07	2	1.93135e+07	F (1.13, 6.76) = 49.13	P=0.0002
		Genotype (WT and Mutant HTT)	3.05959e+07	1	3.05959e+07	F (1, 6) = 247.18	P<0.0001
		Subject	742670	6	123778	F (6, 12) = 0.31	P=0.9170
		Residual	4.71728e+06	12	393106
	Figure 6B	2way ANOVA results
		ANOVA table	SS	DF	MS	F (DFn, DFd)	P value
		Time (days) x Genotype (WT and Mutant HTT)	250016611	2	1.25008e+08	F (2, 12) = 131.71	P<0.0001
		Time (days)	478474731	2	2.39237e+08	F (1.42, 8.55) = 252.07	P<0.0001
		Genotype (WT and Mutant HTT)	2.82646e+08	1	2.82646e+08	F (1, 6) = 103.11	P<0.0001
		Subject	1.64477e+07	6	2.74128e+06	F (6, 12) = 2.88	P=0.0557
		Residual	1.1389e+07	12	949082
	Supplementary Figure 4A	2way ANOVA results
		ANOVA table	SS	DF	MS	F (DFn, DFd)	P value
		Treatment x Genotype (Da>Gal4, WT-HTT, Mutant HTT)	1031.11	8	128.889	F (8, 60) = 5.50	P<0.0001
		Treatment	1882.22	4	470.556	F (3.11, 46.6155940248499) = 20.07	P<0.0001
		Genotype (Da>Gal4, WT-HTT, Mutant HTT)	52735.6	2	26367.8	F (2, 15) = 404.96	P<0.0001
		Subject	976.667	15	65.1111	F (15, 60) = 2.78	P=0.0026
		Residual	1406.67	60	23.4444
	Supplementary Figure4B	2way ANOVA results
		ANOVA table	SS	DF	MS	F (DFn, DFd)	P value
		Genotype (WT-HTT and Mutant HTT) x Gender	2.77778	1	2.77778	F (1, 16) = 0.027	P=0.8715
		Genotype (WT-HTT and Mutant HTT)	14802.8	1	14802.8	F (1, 16) = 144.02	P<0.0001
		Gender	225	1	225	F (1, 16) = 1.80	P=0.1984
		Subject	2000	16	125	F (16, 16) = 1.21	P=0.3501
		Residual	1644.44	16	102.778
